# Supplementary material for: Understanding the epidemiology and pathogenesis of Mycobacterium tuberculosis with non-redundant pangenome of epidemic strains in China
Source: PLoS One. 2025 May 19;20(5):e0324152. doi: 10.1371/journal.pone.0324152 (PMC12143926; doi:10.1371/journal.pone.0324152)
Supplement: S1 Table — (XLSX) [file pone.0324152.s002.xlsx]

## Sheet: Sheet1
Gene tag	Gene name	Protein	Start	End	Strand	Category	Homoplasy events	Sample count
Rv0024	Rv0024	NP_214538.1	28362	29207	plus	NLP/P60 family protein	1	77
Rv0026	Rv0026	NP_214540.1	29722	31068	plus	hypothetical protein	2	378
Rv0032	bioF2	NP_214546.1	34295	36610	plus	8-amino-7-oxononanoate synthase	15	399
Rv0045c	Rv0045c	NP_214559.1	49043	49939	negative	hydrolase	1	71
Rv0061c	Rv0061c	YP_007408697.1	65012	65350	negative	hypothetical protein	0	77
Rv0063	Rv0063	NP_214577.1	66923	68362	plus	oxidoreductase	2	77
Rv0071	Rv0071	NP_214585.1	79486	80193	plus	maturase	7	3
Rv0072	Rv0072	NP_214586.1	80624	81673	plus	glutamine ABC transporter permease	1	78
Rv0073	Rv0073	NP_214587.1	81676	82668	plus	glutamine ABC transporter ATP-binding protein	4	61
Rv0104	Rv0104	NP_214618.1	122317	123831	plus	hypothetical protein	2	74
Rv0134	ephF	NP_214648.1	161771	162673	plus	epoxide hydrolase EphF	2	74
Rv0165c	mce1R	YP_177700.2	194144	194815	negative	transcriptional regulator Mce1R	2	70
174014_hypothetical_protein.fna	174014_hypothetical_protein.fna	174014_hypothetical_protein.fna	230749	230950	plus	newRv	7	6
Rv0233	nrdB	NP_214747.1	278585	279529	plus	ribonucleoside-diphosphate reductase subunit beta NrdB	12	391
Rv0279c	PE_PGRS4	YP_177708.1	336560	339073	negative	PE-PGRS family protein PE_PGRS4	12	52
Rv0304c	PPE5	YP_177714.1	366150	372764	negative	PPE family protein PPE5	28	389
Rv0325	Rv0325	NP_214839.1	392039	392263	plus	hypothetical protein	0	70
Rv0338c	Rv0338c	NP_214852.1	403193	405841	negative	iron-sulfur-binding reductase	4	399
Rv0355c	PPE8	YP_177721.2	424777	434679	negative	PPE family protein PPE8	10	13
Rv0387c	Rv0387c	Rv0387c	466672	468001	negative		39	361
Rv0392c	ndhA	NP_214906.1	471227	472639	negative	NADH dehydrogenase NdhA	3	378
Rv0405	pks6	NP_214919.1	485731	489939	plus	membrane bound polyketide synthase	6	67
Rv0442c	PPE10	YP_177726.2	530751	532214	negative	PPE family protein PPE10	4	383
Rv0576	Rv0576	NP_215090.1	669848	671152	plus	transcriptional regulator	2	379
542_Mce_family_protein_M...fna	542_Mce_family_protein_M...fna	542_Mce_family_protein_M...fna	688032	689062	plus	newRv	6	283
231356_hypothetical_protein.fna	231356_hypothetical_protein.fna	231356_hypothetical_protein.fna	809721	809870	plus	newRv	7	314
Rv0739	Rv0739	NP_215253.1	830855	831661	plus	hypothetical protein	4	70
Rv0754	PE_PGRS11	YP_177752.1	846159	847913	plus	PE-PGRS family protein PE_PGRS11	23	396
Rv0760c	Rv0760c	NP_215274.1	854267	854686	negative	hypothetical protein	0	382
Rv0797	Rv0797	NP_215312.1	890388	891482	plus	insertion sequence element IS1547 transposase	18	13
Rv0836c	Rv0836c	NP_215351.1	932279	932932	negative	hypothetical protein	0	70
Rv0840c	pip	NP_215355.1	936457	937317	negative	proline iminopeptidase	8	399
Rv0888	Rv0888	NP_215403.1	987233	988705	plus	hypothetical protein	31	85
Rv0962c	lprP	NP_215477.1	1074440	1075114	negative	lipoprotein LprP	17	361
Rv1045	Rv1045	NP_215561.1	1167673	1168554	plus	hypothetical protein	9	88
200818_hypothetical_protein.fna	200818_hypothetical_protein.fna	200818_hypothetical_protein.fna	1214964	1215213	plus	newRv	0	350
Rv1128c	Rv1128c	NP_215644.1	1251617	1252972	negative	hypothetical protein	10	77
Rv1145	Rv1145	NP_215661.1	1272423	1273334	plus	transmembrane transport protein	11	70
Rv1190	Rv1190	NP_215706.1	1332980	1333858	plus	hypothetical protein	32	364
Rv1192	Rv1192	NP_215708.1	1334927	1335754	plus	hypothetical protein	5	375
Rv1225c	Rv1225c	NP_215741.1	1367891	1368721	negative	hypothetical protein	5	77
Rv1258c	Rv1258c	NP_215774.1	1406081	1407340	negative	multidrug-efflux transporter	10	89
Rv1269c	Rv1269c	NP_215785.1	1418579	1418953	negative	hypothetical protein	4	144
Rv1318c	Rv1318c	NP_215834.1	1479199	1480824	negative	adenylate cyclase	7	396
Rv1320c	Rv1320c	NP_215836.1	1482514	1484217	negative	adenylate cyclase	11	371
Rv1358	Rv1358	NP_215874.1	1526612	1530091	plus	transcriptional regulator	18	390
Rv1508c	Rv1508c	NP_216024.1	1698095	1699894	negative	membrane protein	9	398
Rv1510	Rv1510	NP_216026.1	1701295	1702593	plus	hypothetical protein	5	398
Rv1522c	mmpL12	NP_216038.1	1714172	1717612	negative	transmembrane transport protein MmpL12	14	392
Rv1527c	pks5	NP_216043.1	1722083	1728409	negative	polyketide synthase	12	391
Rv1573	Rv1573	NP_216089.1	1779314	1779724	plus	phage protein	7	57
Rv1574	Rv1574	NP_216090.1	1779930	1780241	plus	phage protein	12	46
Rv1576c	Rv1576c	NP_216092.1	1780643	1782064	negative	phage capsid protein	7	17
Rv1577c	Rv1577c	NP_216093.1	1782072	1782584	negative	phage prohead protease	8	51
Rv1578c	Rv1578c	NP_216094.1	1782758	1783228	negative	phage protein	7	58
Rv1579c	Rv1579c	NP_216095.1	1783309	1783623	negative	phage protein	8	59
Rv1580c	Rv1580c	NP_216096.1	1783620	1783892	negative	phage protein	9	60
Rv1581c	Rv1581c	NP_216097.1	1783906	1784301	negative	phage protein	7	52
17358_hypothetical_protein.fna	17358_hypothetical_protein.fna	17358_hypothetical_protein.fna	1784298	1784513	negative	newRv	10	61
Rv1582c	Rv1582c	NP_216098.1	1784497	1785912	negative	phage protein	8	56
Rv1583c	Rv1583c	NP_216099.1	1785912	1786310	negative	phage protein	6	48
Rv1584c	Rv1584c	NP_216100.1	1786307	1786528	negative	phage protein	9	55
Rv1585c	Rv1585c	NP_216101.1	1786584	1787099	negative	phage protein	7	58
Rv1586c	Rv1586c	NP_216102.1	1787096	1788505	negative	phage integrase	7	57
Rv1730c	Rv1730c	NP_216246.1	1955692	1957245	negative	penicillin-binding protein	1	146
Rv1736c	narX	NP_216252.1	1962228	1964186	negative	nitrate reductase-like protein NarX	2	399
Rv1744c	Rv1744c	NP_216260.1	1970989	1971390	negative	membrane protein	22	395
Rv1754c	Rv1754c	NP_216270.1	1984979	1986670	negative	hypothetical protein	1	76
305747_membrane-associated_...fna	305747_membrane-associated_...fna	305747_membrane-associated_...fna	1986854	1987411	negative	newRv	5	69
Rv1759c	wag22	YP_177831.1	1989833	1992577	negative	PE-PGRS family protein Wag22	12	13
Rv1760	Rv1760	NP_216276.1	1993153	1994661	plus	diacylglycerol acyltransferase	11	48
Rv1761c	Rv1761c	NP_216277.1	1994671	1995054	negative	hypothetical protein	13	49
Rv1762c	Rv1762c	NP_216278.1	1995054	1995842	negative	hypothetical protein	11	48
Rv1802	PPE30	YP_177841.1	2043384	2044775	plus	PPE family protein PPE30	7	398
12882_hypothetical_protein.fna	12882_hypothetical_protein.fna	12882_hypothetical_protein.fna	2141942	2142533	plus	newRv	0	40
Rv1910c	Rv1910c	NP_216426.1	2156706	2157299	negative	hypothetical protein	9	396
Rv1983	PE_PGRS35	YP_177854.1	2226244	2227920	plus	PE-PGRS family protein PE_PGRS35	29	373
Rv2006	otsB1	YP_177855.1	2252002	2255985	plus	trehalose-6-phosphate phosphatase OtsB	5	374
Rv2015c	Rv2015c	NP_216531.1	2261816	2263072	negative	hypothetical protein	20	393
Rv2079	Rv2079	NP_216595.1	2335355	2337325	plus	hypothetical protein	0	77
Rv2084	Rv2084	NP_216600.1	2341808	2342944	plus	hypothetical protein	20	70
Rv2160c	Rv2160c	Rv2160c	2421662	2422278	negative		2	348
Rv2180c	Rv2180c	NP_216696.1	2442327	2443214	negative	integral membrane protein	1	147
Rv2209	Rv2209	NP_216725.1	2473400	2474938	plus	integral membrane protein	4	378
Rv2261c	Rv2261c	Rv2261c	2534042	2535552	negative		4	87
Rv2263	Rv2263	NP_216779.1	2535641	2536594	plus	oxidoreductase	0	88
Rv2264c	Rv2264c	NP_216780.1	2536572	2538350	negative	hypothetical protein	12	67
Rv2349c	plcC	NP_216865.1	2627172	2628698	negative	phospholipase C	20	393
Rv2350c	plcB	NP_216866.1	2628781	2630319	negative	membrane-associated phospholipase B	21	393
Rv2351c	plcA	NP_216867.1	2630537	2632075	negative	membrane-associated phospholipase A	21	387
13_hypothetical_protein.fna	13_hypothetical_protein.fna	13_hypothetical_protein.fna	2632619	2632792	plus	newRv	17	399
1706642_PPE39.fna	1706642_PPE39.fna	1706642_PPE39.fna	2637688	2639031	negative	newRv	7	395
Rv2434c	Rv2434c	NP_216950.1	2729115	2730560	negative	transmembrane protein	1	140
Rv2524c	fas	NP_217040.1	2840123	2849332	negative	fatty acid synthase	14	399
Rv2624c	Rv2624c	NP_217140.1	2950489	2951307	negative	universal stress protein	10	393
Rv2650c	Rv2650c	NP_217166.1	2973795	2975234	negative	prophage protein	6	397
Rv2801c	mazF9	NP_217317.1	3110167	3110523	negative	mRNA interferase MazF9	1	379
Rv2807	Rv2807	NP_217323.1	3113658	3114812	plus	hypothetical protein	7	398
Rv2816c	Rv2816c	NP_217332.1	3123625	3123966	negative	CRISPR-associated endoribonuclease Cas2	3	78
Rv2817c	Rv2817c	NP_217333.1	3123967	3124983	negative	CRISPR-associated endonuclease Cas1	1	76
Rv2818c	Rv2818c	NP_217334.1	3124996	3126144	negative	CRISPR-associated protein Csm6	3	77
Rv2819c	Rv2819c	NP_217335.1	3126240	3127367	negative	CRISPR type III-associated RAMP protein Csm5	2	77
Rv2820c	Rv2820c	NP_217336.1	3127364	3128272	negative	CRISPR type III-associated RAMP protein Csm4	1	74
Rv2946c	pks1	NP_217462.1	3291503	3296353	negative	polyketide synthase	31	365
Rv2947c	pks15	NP_217463.1	3296350	3297840	negative	polyketide synthase	17	74
Rv2948c	fadD22	NP_217464.1	3297837	3299954	negative	p-hydroxybenzoyl--AMP ligase	10	395
Rv2955c	Rv2955c	NP_217471.1	3307580	3308545	negative	hypothetical protein	16	398
4961_hypothetical_protein.fna	4961_hypothetical_protein.fna	4961_hypothetical_protein.fna	3378551	3378714	plus	newRv	79	187
Rv3019c	esxR	NP_217535.1	3378711	3379001	negative	ESAT-6 like protein EsxR	81	253
Rv3020c	esxS	YP_177919.1	3379036	3379329	negative	ESAT-6 like protein EsxS	20	383
Rv3093c	Rv3093c	NP_217609.1	3461760	3462764	negative	oxidoreductase	1	393
Rv3125c	PPE49	YP_177932.1	3490476	3491651	negative	PPE family protein PPE49	13	387
Rv3135	PPE50	YP_177934.1	3501334	3501732	plus	PPE family protein PPE50	11	56
Rv3179	Rv3179	NP_217695.1	3547618	3548907	plus	hypothetical protein	21	396
Rv3190c	Rv3190c	NP_217706.1	3555422	3556687	negative	hypothetical protein	6	373
Rv3296	lhr	NP_217813.1	3676775	3681316	plus	ATP-dependent helicase	27	397
Rv3401	Rv3401	NP_217918.1	3818042	3820402	plus	glycosyl hydrolase	15	393
Rv3424c	Rv3424c	NP_217941.1	3841714	3842076	negative	hypothetical protein	10	397
Rv3427c	Rv3427c	NP_217944.1	3843885	3844640	negative	transposase	15	398
Rv3453	Rv3453	Rv3453	3874404	3876090	plus		4	365
Rv3728	Rv3728	NP_218245.1	4174873	4178070	plus	membrane protein	10	398
Rv3776	Rv3776	NP_218293.1	4221089	4222648	plus	hypothetical protein	13	392
Rv3785	Rv3785	NP_218302.1	4231320	4232393	plus	hypothetical protein	0	71
Rv3840	Rv3840	NP_218357.1	4313567	4313980	plus	transcriptional regulator	3	380
Rv3860	Rv3860	NP_218377.1	4336777	4337949	plus	hypothetical protein	13	393
Rv3898c	Rv3898c	NP_218415.1	4383653	4383985	negative	hypothetical protein	0	70
Rv3903c	Rv3903c	NP_218420.1	4387892	4390432	negative	hypothetical protein	20	386
Rv3919c	gid	NP_218436.2	4407528	4408202	negative	rRNA small subunit methyltransferase G	14	399
